# Supplementary material for: Evaluation of agricultural products e-commerce logistics service capabilities in Heilongjiang Province based on entropy weight TOPSIS method
Source: PLoS One. 2025 Jun 25;20(6):e0325532. doi: 10.1371/journal.pone.0325532 (PMC12192297; doi:10.1371/journal.pone.0325532)
Supplement: S1 Raw Data — (XLSX) [file pone.0325532.s001.xlsx]

## Sheet:  Sheet1
province	id	year	Mileage of expressways	Number of highway trucks	Postal business outlets	Mobile Internet users	Average number of mobile phones per 100 rural households at the end of the year	Express delivery volume	Agricultural product logistics turnover	Agricultural product logistics costs	Total agricultural product logistics	Value added of transportation, warehouse using and postal services	Total retail sales of consumer goods	Per capita disposable income of rural residents
Heilongjiang Province	1	2013	0.41	45.78	2645	1989.98	198.2	5393.85	972.92	1.1987	23.9	374.4	6251.2	9369
Heilongjiang Province	1	2014	0.41	47.64	3156	2015.85	200.4	7014.55	1008.46	1.1593	24.42	426.6	7015.3	10453
Heilongjiang Province	1	2015	0.43	47.76	4348	2009.01	202.8	12636.8	929.27	1.1742	27.74	434.3	4471	11095
Heilongjiang Province	1	2016	0.44	49.43	4714	2510.91	212.8	21769.8	904.76	1.1921	33.06	463.4	4794.1	11832
Heilongjiang Province	1	2017	0.45	48.26	5818	2858.68	213	23185.6	913.48	1.2243	41.77	488.7	5077.4	12665
Heilongjiang Province	1	2018	0.45	48.48	6155	2894.93	221.6	30177.2	810.66	1.2792	59.82	508.5	5275	13804
Heilongjiang Province	1	2019	0.45	34.01	6638	2901.75	236.1	35088.9	795.15	1.2919	88.09	503.6	5603.9	14982
Heilongjiang Province	1	2020	0.45	33.11	8391	2980.34	236.8	45522.3	694.04	1.3897	100.45	497.4	5092.3	16168
Heilongjiang Province	1	2021	0.45	33.8	8584	3093.93	229.6	60491	815.81	1.4564	120.12	528.1	5542.9	17889
Heilongjiang Province	1	2022	0.47	33.53	9419	3136.9	228.6	72638.1	846.09	1.5514	122.04	553.1	5210	18577
province	id	year	Mileage of expressways	Number of highway trucks	Postal business outlets	Mobile Internet users	Average number of mobile phones per 100 rural households at the end of the year	Express delivery volume	Agricultural product logistics turnover	Agricultural product logistics costs	Total agricultural product logistics	Value added of transportation, warehouse using and postal services	Total retail sales of consumer goods	Per capita disposable income of rural residents
Anhui	1	2022	0.55	63.65	16608	5444.24	277.7	353239	263.6	1.7932	31.2188	2220.1	21518.4	19575
Beijing	2	2022	0.12	11.92	5000	3246.36	267.6	195629	365.2	2.48435	152.736	879.5	13794.2	34754
Fujian	3	2022	0.6	22.76	12047	4281.84	264.7	426377	405.9	2.76122	123.135	2047.2	21050.1	24987
Gansu	4	2022	0.58	12.06	6682	2483.32	306	19588.3	132.8	0.903401	17.768	562.2	3922.2	12165
Guangdong	5	2022	1.12	57.77	45149	15097.3	296.3	3.0136e+06	1849.3	12.5803	253.796	4246.4	44882.9	23598
Guangxi	6	2022	0.83	35.8	14521	5177.85	286.7	105451	351	2.38776	29.8678	1117.2	8539.1	17433
Guizhou	7	2022	0.83	9.16	14058	4013.17	319.8	49204.6	398.3	2.70952	12.9744	838.2	8507.1	13707
Hainan	8	2022	0.14	3.1	2675	1044.41	298.5	16561	21.5	0.146259	32.235	390.4	2268.4	19117
Hebei	9	2022	0.83	115.75	18307	7578.8	246	526889	2217	15.0816	37.0562	3091.2	13720.1	19364
Henan	10	2022	0.8	80.59	23935	9400.9	282.3	445289	1121.4	7.62857	32.8374	3860	24407.4	18697
Heilongjiang	11	2022	0.47	33.53	9419	3136.9	228.6	72638.1	117.4	0.798639	15.2404	581.2	5210	18577
Hubei	12	2022	0.76	33.43	16607	5195.23	275.9	321242	438.7	2.98435	33.9362	2399.2	22164.8	19709
Hunan	13	2022	0.73	27.04	16127	6155.69	293.3	231717	696.7	4.73946	19.9446	1749.9	19050.7	19546
Jilin	14	2022	0.44	23.13	7261	2429.8	244.1	58194	67.1	0.456463	6.7998	592.1	3807.7	18134
Jiangsu	15	2022	0.51	74.52	30656	9039.37	249.4	871161	2331.6	15.8612	184.704	3671.5	42752.1	28486
Jiangxi	16	2022	0.67	41.04	13178	3974.73	281.3	182265	510.2	3.47075	19.5352	1340.7	12853.5	19936
Liaoning	17	2022	0.43	50.83	11202	4462.64	228	171217	706.8	4.80816	42.4222	1366.4	9526.2	19908
Inner Mongolia	18	2022	0.77	26.26	6985	2577.01	237.9	24213.5	88.4	0.601361	13.9682	1327.4	4971.4	19641
Ningxia	19	2022	0.21	13.17	1971	787.92	288.6	9905.9	146.5	0.996599	3.5746	218.5	1338.4	16430
Qinghai	20	2022	0.38	4.58	1804	650.09	296.9	3103.61	1.3	0.00884354	3.3608	162.2	842.1	14456
Shandong	21	2022	0.8	138.01	25041	9770.61	235.2	577180	2713.2	18.4571	132.447	4721.5	33236.2	22110
Shanxi	22	2022	0.59	56.43	9429	3463.32	235.7	70585	26.5	0.180272	38.2468	1191.5	7562.7	16323
Shaanxi	23	2022	0.67	27.57	15728	4167.23	265.6	112826	380.7	2.5898	39.684	1282.5	10401.6	15704
Shanghai	24	2022	0.09	25.81	7015	3680.07	207.8	285770	329.5	2.2415	267.435	1957.4	16442.1	39729
Sichuan	25	2022	0.92	46.21	29998	8400.37	267.1	286918	561.4	3.81905	41.4822	1640.5	24104.6	18672
Tianjin	26	2022	0.14	11.48	5939	1572.08	251.5	121553	291.2	1.98095	83.8818	1042.7	3572	29018
Tibet	27	2022	0.04	4.85	1167	301.08	269.3	1219.31	385.6	2.62313	1.2774	42.3	726.5	18209
Xinjiang	28	2022	0.76	28.98	3575	2435.38	246.7	16216.5	390.4	2.65578	29.7606	871.2	3240.5	16550
Yunnan	29	2022	1.02	25.01	13316	4275.14	304.7	88781.8	46.7	0.317687	23.3364	1374.1	10838.8	15147
Zhejiang	30	2022	0.53	37.92	37059	7694.25	249.9	2.29041e+06	2284.5	15.5408	242.774	2353.6	30467.2	37565
Chongqing	31	2022	0.4	24.31	11066	3448.03	259.8	109177	405.8	2.76054	29.2816	1112	13926.1	19313
